# Supplementary material for: Retrotransposons as pathogenicity factors of the plant pathogenic fungus Botrytis cinerea
Source: Genome Biol. 2021 Aug 16;22:225. doi: 10.1186/s13059-021-02446-4 (PMC8365987; doi:10.1186/s13059-021-02446-4)
Supplement: Supplementary file 2 — Additional file 2:. Tables S1-S12. [file 13059_2021_2446_MOESM2_ESM.xlsx]

## Sheet: Table S1
Classification	Superfamily	Subfamily	Consensus class	Other names
Reference	Wicker et al. 2007	this study	Porquier et al. 2016
	Gypsy	BcGypsy1	RLX_P6.1	Boty (Diolez et al. 1995)
			RLX_P13.1
			RLX_P21.1
			RLX_P26.1
		BcGypsy2	RLX_ P17.7	Boty-II (Zhao et al. 2009)
		BcGypsy3	RLX_B-R56
		BcGypsy4	RLX_G57
	Copia	BcCopia1	RLX_P27.0
		BcCopia2	RLX_G54

## Sheet: Table S2
LTR retrotransposon					MITE DNA transposon				TIR DNA transposon				other DNA transposon
genome coordinate	subfamily	length (bases)	GC content (%)		genome coordinate	type	length (bases)		genome coordinate	type	length (bases)		genome coordinate	type	length (bases)
BCIN05:5343-11780	BcGypsy1	6428	44.35		BCIN01:1200613-1201066	DNA	441		BCIN01:1441344-1443179	DNA	1880		BCIN01:4108068-4108607	DNA	542
BCIN06:2487111-2493547	BcGypsy1	6432	44.34		BCIN01:1259427-1259878	DNA	443		BCIN01:2654548-2656388	DNA	1840		BCIN02:3330773-3331309	DNA	544
BCIN04:2427889-2434324	BcGypsy1	6433	16.39		BCIN01:1757291-1757738	DNA	447		BCIN01:2860014-2861854	DNA	1840		BCIN02:44670-45226	DNA	532
BCIN13:80583-87016	BcGypsy1	6433	44.36		BCIN01:4024595-4025034	DNA	454		BCIN01:3755960-3757837	DNA	1866		BCIN03:3206464-3207002	DNA	543
BCIN13:1478550-1484983	BcGypsy1	6435	44.36		BCIN01:4025051-4025534	DNA	497		BCIN01:4012641-4014514	DNA	1868		BCIN03:3225315-3225879	DNA	530
BCIN08:687124-693556	BcGypsy1	6436	44.37		BCIN01:4051542-4051977	DNA	458		BCIN01:4080599-4082425	DNA	1843		BCIN04:2447681-2448234	DNA	533
BCIN01:23950-30378	BcGypsy1	6437	13.89		BCIN01:4099939-4100383	DNA	450		BCIN02:108033-109900	DNA	1874		BCIN05:12187-12734	DNA	535
BCIN09:299401-305979	BcGypsy1	6573	44.59		BCIN01:72928-73375	DNA	447		BCIN02:99548-101417	DNA	1873		BCIN06:2452875-2453435	DNA	531
BCIN11:1354960-1361536	BcGypsy1	6573	38.09		BCIN01:747215-747667	DNA	441		BCIN05:2365780-2367648	DNA	1873		BCIN06:2724640-2725182	DNA	539
BCIN13:1001743-1008318	BcGypsy1	6575	44.59		BCIN01:749908-750348	DNA	454		BCIN06:111020-112863	DNA	1826		BCIN07:1857455-1858007	DNA	533
BCIN14:1249672-1256248	BcGypsy1	6575	44.59		BCIN01:768018-768460	DNA	452		BCIN06:2462805-2464630	DNA	1855		BCIN07:2651509-2652050	DNA	540
BCIN14:1440955-1447528	BcGypsy1	6576	44.61		BCIN02:1527727-1528172	DNA	449		BCIN06:2477590-2479456	DNA	1875		BCIN08:1703788-1704320	DNA	556
BCIN14:19768-26343	BcGypsy1	6576	44.61		BCIN02:2406689-2407136	DNA	447		BCIN06:357408-359248	DNA	1841		BCIN08:763-1319	DNA	533
BCIN16:146027-152600	BcGypsy1	6578	44.61		BCIN02:2613105-2613557	DNA	442		BCIN06:50828-52703	DNA	1866		BCIN09:2211423-2211958	DNA	547
BCIN01:1389897-1396562	BcGypsy1	6607	44.43		BCIN02:2672251-2672695	DNA	450		BCIN07:14976-16816	DNA	1842		BCIN09:2222376-2222912	DNA	547
BCIN01:4003685-4010663	BcGypsy1	6522	15.61		BCIN02:452362-452815	DNA	441		BCIN10:1130398-1132275	DNA	1866		BCIN09:2546802-2547335	DNA	552
BCIN01:4015237-4021875	BcGypsy1	6609	41.46		BCIN02:569670-570120	DNA	444		BCIN11:1336048-1337918	DNA	1870		BCIN10:1138466-1139014	DNA	535
BCIN02:1080-7746	BcGypsy1	6605	43.67		BCIN02:627854-628299	DNA	449		BCIN12:7462-9303	DNA	1840		BCIN10:1162818-1163351	DNA	553
BCIN02:2762319-2768930	BcGypsy1	6611	25.53		BCIN02:98047-98484	DNA	456		BCIN13:64523-66397	DNA	1867		BCIN10:2406010-2419276	DNA	13266
BCIN02:80107-86722	BcGypsy1	6611	44.54		BCIN03:2614379-2614813	DNA	463		BCIN13:91848-93728	DNA	1835		BCIN11:2358602-2359141	DNA	542
BCIN03:3199025-3205643	BcGypsy1	6610	14.4		BCIN03:2726384-2726841	DNA	436		BCIN13:98802-100668	DNA	1877		BCIN11:8826-9383	DNA	532
BCIN06:11803-18410	BcGypsy1	6665	44.53		BCIN03:3190066-3190515	DNA	445		BCIN14:1377197-1379070	DNA	1869		BCIN12:1839959-1840501	DNA	539
BCIN06:2684822-2691494	BcGypsy1	6603	16.17		BCIN03:3191054-3191506	DNA	442		BCIN14:1588141-1589983	DNA	1840		BCIN12:1841217-1841769	DNA	535
BCIN06:984229-990751	BcGypsy1	6978	44.57		BCIN03:35602-36054	DNA	442		BCIN16:69441-71307	DNA	1877		BCIN13:719-1262	DNA	538
BCIN08:178358-184968	BcGypsy1	6618	44.54		BCIN04:2423033-2423472	DNA	454		BCIN17:114097-115952	DNA	1825		BCIN13:8995-9537	DNA	539
BCIN11:1339891-1346496	BcGypsy1	6666	16.93		BCIN04:259872-260313	DNA	452						BCIN14:1423647-1424182	DNA	548
BCIN13:1110436-1117047	BcGypsy1	6615	44.37		BCIN04:260320-260755	DNA	460						BCIN14:2136663-2137207	DNA	536
BCIN13:2230194-2236804	BcGypsy1	6635	44.54		BCIN04:396105-396555	DNA	444						BCIN15:2010777-2011310	DNA	556
BCIN14:1416553-1423162	BcGypsy1	6638	14.01		BCIN04:642849-643285	DNA	457						BCIN15:2026943-2027478	DNA	552
BCIN14:262853-269488	BcGypsy1	6610	44.75		BCIN05:2522912-2523353	DNA	453						BCIN15:52052-52596	DNA	538
BCIN15:39501-46104	BcGypsy1	6672	19.45		BCIN06:1553292-1553737	DNA	449						BCIN15:9659-10197	DNA	543
BCIN01:3676996-3683609	BcGypsy1	6629	36.82		BCIN06:2675184-2675638	DNA	439						BCIN16:793-1332	DNA	542
BCIN02:1521008-1527637	BcGypsy1	6613	44.56		BCIN06:2692924-2693370	DNA	448						BCIN16:8750-9290	DNA	541
BCIN05:2377919-2384529	BcGypsy1	6636	43.93		BCIN06:2719933-2720379	DNA	448						BCIN17:83672-84210	DNA	544
BCIN08:1484253-1490867	BcGypsy1	6625	44.28		BCIN06:32727-33219	DNA	489						BCIN18:202281-202824	DNA	538
BCIN08:843358-849959	BcGypsy1	6649	16.6		BCIN06:890295-890742	DNA	447						BCIN18:41222-41752	DNA	564
BCIN11:1348106-1354725	BcGypsy1	6624	13.88		BCIN07:1803291-1803754	DNA	434						BCIN18:45248-45779	DNA	560
BCIN11:2311952-2318576	BcGypsy1	6619	44.47		BCIN07:1835458-1835905	DNA	448						BCIN18:63719-64251	DNA	557
BCIN11:2341510-2348135	BcGypsy1	6614	44.54		BCIN07:1836899-1837361	DNA	435						BCIN18:66556-67103	DNA	536
BCIN12:30759-37408	BcGypsy1	6601	44.47		BCIN07:1873466-1873915	DNA	445
BCIN13:1836436-1843060	BcGypsy1	6620	44.54		BCIN08:154119-154560	DNA	453
BCIN13:304762-311398	BcGypsy1	6610	44.56		BCIN08:1702154-1702601	DNA	448
BCIN14:568979-575599	BcGypsy1	6624	34.11		BCIN08:2605754-2606202	DNA	446
BCIN07:676599-683058	BcGypsy2	6408	16.59		BCIN08:833320-833776	DNA	437
BCIN08:36812-43255	BcGypsy2	6440	50.08		BCIN09:12845-13293	DNA	446
BCIN05:2735775-2742216	BcGypsy2	6440	50.05		BCIN09:152605-153046	DNA	453
BCIN05:2773464-2779905	BcGypsy2	6440	50.1		BCIN09:1915593-1916036	DNA	451
BCIN01:3845797-3852237	BcGypsy2	6441	50.12		BCIN09:2493204-2493691	DNA	493
BCIN03:53827-60267	BcGypsy2	6443	13.75		BCIN09:2504995-2505448	DNA	441
BCIN01:1407635-1414043	BcGypsy2	6459	35.25		BCIN09:73649-74099	DNA	444
BCIN02:1000144-1007545	BcGypsy3	7050	23.93		BCIN10:1155658-1156107	DNA	445
BCIN06:1235125-1242524	BcGypsy3	7397	29.31		BCIN10:1157244-1157686	DNA	452
BCIN08:125560-132961	BcGypsy3	7374	15.81		BCIN10:1160872-1161329	DNA	436
BCIN08:166081-173480	BcGypsy3	7398	14.79		BCIN10:1163908-1164356	DNA	447
BCIN10:2239649-2247023	BcGypsy3	7401	17.74		BCIN10:1165540-1165981	DNA	453
BCIN12:1475973-1483371	BcGypsy3	7398	19.3		BCIN10:49808-50277	DNA	434
BCIN13:1103386-1110436	BcGypsy3	7401	17.87		BCIN11:1379379-1379872	DNA	487
BCIN14:1705088-1712486	BcGypsy3	7399	48.32		BCIN11:231457-231892	DNA	462
BCIN14:270845-278243	BcGypsy3	7398	49.12		BCIN11:256723-257175	DNA	443
BCIN17:215645-223042	BcGypsy3	7399	20.32		BCIN11:812709-813162	DNA	441
BCIN09:2237850-2248893	BcGypsy4	10537	12.61		BCIN12:1457997-1458438	DNA	453
BCIN14:2108115-2119095	BcGypsy4	10836	46.37		BCIN12:1463358-1463798	DNA	454
BCIN13:1877869-1888848	BcGypsy4	10962	46.35		BCIN12:1789644-1790094	DNA	444
BCIN16:44974-55953	BcGypsy4	10963	17.33		BCIN12:1823911-1824371	DNA	435
BCIN09:2525280-2536258	BcGypsy4	10973	17.34		BCIN12:1825842-1826284	DNA	452
BCIN16:1647661-1658637	BcGypsy4	10976	46.39		BCIN12:1833972-1834418	DNA	449
BCIN03:159639-170612	BcGypsy4	10978	46.4		BCIN12:2208803-2209255	DNA	443
BCIN10:719572-730535	BcGypsy4	10979	18.54		BCIN12:23967-24418	DNA	443
BCIN06:2694230-2705192	BcGypsy4	10979	17.57		BCIN12:4029-4526	DNA	483
BCIN13:2238059-2248895	BcGypsy4	10980	11.86		BCIN12:40647-41090	DNA	451
BCIN05:2938929-2949466	BcGypsy4	11043	16.42		BCIN13:1095775-1096220	DNA	450
BCIN13:1769907-1776312	BcCopia1	6319	46.43		BCIN13:1603823-1604266	DNA	452
BCIN11:805122-811523	BcCopia1	6367	46.57		BCIN13:69290-69748	DNA	435
BCIN14:1571182-1577583	BcCopia1	6392	46.59		BCIN14:14210-14665	DNA	439
BCIN12:2111723-2118120	BcCopia1	6394	18.7		BCIN14:602696-603145	DNA	446
BCIN15:776373-782770	BcCopia1	6397	46.46		BCIN15:1767140-1767586	DNA	449
BCIN09:781483-787877	BcCopia1	6397	46.5		BCIN15:1768228-1768717	DNA	492
BCIN02:2408850-2415242	BcCopia1	6401	14.41		BCIN15:1868248-1868684	DNA	457
BCIN01:134580-140947	BcCopia1	6401	16.11		BCIN15:2025940-2026394	DNA	439
BCIN11:1368910-1375229	BcCopia1	6405	13.09		BCIN16:116538-116985	DNA	448
BCIN05:12803-21080	BcCopia2	8277	44.22		BCIN16:116998-117443	DNA	450
BCIN09:281791-290068	BcCopia2	8277	44.18		BCIN16:1232905-1233355	DNA	445
BCIN16:104391-112668	BcCopia2	8277	44.18		BCIN16:159011-159455	DNA	450
					BCIN16:19215-19663	DNA	447
					BCIN16:1926084-1926538	DNA	440
					BCIN16:531072-531511	DNA	455
					BCIN16:535569-536003	DNA	469
					BCIN16:538768-539222	DNA	440
					BCIN16:925376-925824	DNA	447
					BCIN17:130278-130728	DNA	445
					BCIN17:184280-184723	DNA	452
					BCIN17:2543-2996	DNA	441
					BCIN18:140191-140640	DNA	446
					BCIN18:171589-172033	DNA	450

## Sheet: Table S3
Strain ID	Acronym	Host plant origin	Geographical origin
B05.10	B05.10	Grapevine	Italy
N11_K_W14	N11_KW	Grapevine	Norway
D13_T_F_Nb-16	D13_TF	Strawberry	Germany
D14_K_F_Na-2	D14_KF	Strawberry	Germany
D13_T_S_Nb-7	D13_TS	Strawberry	Germany
D08_H_8_04	D08_H24	Strawberry	Germany

## Sheet: Table S4
strain ID	raw reads	mapped to B. cin		LTR retrotransposon	TIR	MITE	others		rRNA	tRNA	sn(o)RNA	mRNA
B05.10	35019101	28297807		1567425	1728	193	6774		18451665	2455545	1211362	1370252
D08_H24	34354403	7837357		1167	8	118	251		4500870	647822	577125	612682
D13_TF	33309078	27958988		212398	143	20	596		17281638	6376382	296112	987626
D13_TS	73013067	56132095		21534	53	302	1593		37683927	5694422	1696385	3753954
D14_KF	33245869	24055355		2193	0	155	1344		13222189	2042417	765340	4340108
N11_KW	42575595	33352275		1197000	400	34	6252		21583999	4926181	383479	2480260

## Sheet: Table S5
genome coordinate	type	length (bases)	GC content (%)
ctg1_D14:3787229-3794312	BcCopia	7055	13.38
ctg12_D14:124868-131929	BcCopia	7070	14.16
ctg12_D14:133613-140678	BcCopia	7063	23.57
ctg14_D14:1195856-1202926	BcCopia	7061	25.69
ctg14_D14:1347100-1354203	BcCopia	7055	18.22
ctg14_D14:1375334-1382446	BcCopia	7050	14.79
ctg15_D14:1227775-1234830	BcCopia	7083	17.25
ctg2_D14:2170193-2177243	BcCopia	7112	13.72
ctg2_D14:662804-669867	BcCopia	7065	25.71
ctg9_D14:2512617-2519672	BcCopia	7103	24.15

## Sheet: Table S6
Strain	total reads	LTR retrotransposon reads	relative (%)
B05.10	9846142	1569361	15.93
D08_H24	3336487	2009	0.06
D14_KF	10833166	4041	0.03

## Sheet: Table S7
TE_copy	strain	Repeat_class	AA	AC	AG	AT	CA	CC	CG	CT	GA	GC	GG	GT	TA	TC	TG	TT	TavsAT
G23D0811855339862334.fa.compseq	D08_H24	Bccopia	785	191	276	1238	234	145	76	408	300	119	70	121	1171	408	188	1264	0.945880452
G23D087530688537678.fa.compseq	D08_H24	Bccopia	834	165	252	1256	204	121	74	381	265	109	79	137	1204	385	185	1338	0.958598726
G23D081222563562263095.fa.compseq	D08_H24	Bccopia	1108	118	124	1353	152	46	15	245	177	15	37	87	1267	279	140	1575	0.936437546
G23D08120192972026289.fa.compseq	D08_H24	Bccopia	1375	161	377	1246	199	103	81	276	368	108	107	152	1217	287	170	764	0.976725522
G23D0811733375740489.fa.compseq	D08_H24	Bccopia	1446	143	345	1328	173	84	55	256	361	82	96	152	1282	259	195	856	0.965361446
G23D08138861393893200.fa.compseq	D08_H24	Bccopia	1497	144	339	1323	187	86	59	252	334	88	81	130	1286	266	154	834	0.972033258
G23D084181159188185.fa.compseq	D08_H24	Bccopia	1607	153	277	1368	196	71	50	216	293	47	61	108	1310	262	121	885	0.957602339
G23D08725906612597753.fa.compseq	D08_H24	Bccopia	1637	106	245	1426	166	63	41	188	274	48	50	109	1338	241	145	1014	0.93828892
G23D0863606843115.fa.compseq	D08_H24	Bccopia	1650	94	270	1429	126	39	37	198	277	40	55	110	1391	227	120	983	0.973407978
G23D08428962742903190.fa.compseq	D08_H24	Bccopia	1653	113	252	1399	139	47	34	191	272	47	46	91	1353	204	124	950	0.967119371
G23D085933354940438.fa.compseq	D08_H24	Bccopia	1657	72	266	1491	126	38	39	154	275	40	46	103	1428	207	113	1028	0.957746479
G23D08162573432741.fa.compseq	D08_H24	Bccopia	1679	135	255	1353	138	75	37	213	233	40	69	137	1373	212	118	939	1.014781966
G23D081121663092173261.fa.compseq	D08_H24	Bccopia	1776	123	189	1447	163	37	28	173	218	29	31	68	1379	212	98	980	0.95300622
G23D08917182821725272.fa.compseq	D08_H24	Bccopia	1779	138	197	1424	164	68	33	203	217	40	33	64	1379	222	91	937	0.968398876
R6ctg14D1411958561202926.fa.compseq	D14_KF	Bccopia	630	182	328	1117	223	167	131	426	329	170	160	210	1076	428	250	1242	0.963294539
R6ctg2D14662804669867.fa.compseq	D14_KF	Bccopia	630	183	327	1117	222	165	133	426	329	169	160	212	1077	428	250	1234	0.964189794
R6ctg9D1425126172519672.fa.compseq	D14_KF	Bccopia	634	150	312	1164	186	127	123	408	328	160	157	215	1113	407	268	1302	0.956185567
R6ctg12D14133613140678.fa.compseq	D14_KF	Bccopia	672	158	315	1175	203	138	100	417	322	153	137	195	1124	409	255	1291	0.956595745
R6ctg14D1413471001354203.fa.compseq	D14_KF	Bccopia	864	161	245	1301	199	95	70	349	263	99	76	143	1246	358	190	1443	0.957724827
R6ctg12D14124868131929.fa.compseq	D14_KF	Bccopia	878	96	229	1373	125	56	41	234	247	51	84	162	1327	253	190	1714	0.966496723
R6ctg15D1412277751234830.fa.compseq	D14_KF	Bccopia	879	158	235	1310	172	95	60	351	251	78	74	136	1281	347	170	1457	0.977862595
R6ctg14D1413753341382446.fa.compseq	D14_KF	Bccopia	895	106	228	1394	138	59	47	276	260	60	66	146	1331	295	191	1619	0.954806313
R6ctg2D1421701932177243.fa.compseq	D14_KF	Bccopia	945	119	214	1390	150	71	35	259	218	50	63	121	1356	275	140	1643	0.975539568
R6ctg1D1437872293794312.fa.compseq	D14_KF	Bccopia	985	135	189	1390	138	67	42	261	223	44	51	122	1354	262	158	1661	0.974100719
P27BCIN01134580140947.fa.compseq	B05.10	Bccopia1	1187	153	272	1275	207	50	49	167	298	46	69	140	1195	224	163	871	0.937254902
P27BCIN0224088502415242.fa.compseq	B05.10	Bccopia1	892	127	166	1299	127	45	39	248	218	34	49	161	1247	253	208	1278	0.959969207
P27BCIN09781483787877.fa.compseq	B05.10	Bccopia1	335	285	300	480	362	280	323	466	374	327	310	531	329	539	609	543	0.685416667
P27BCIN1113689101375229.fa.compseq	B05.10	Bccopia1	1226	85	250	1344	138	26	35	126	283	36	54	129	1258	178	163	987	0.936011905
P27BCIN11805122811523.fa.compseq	B05.10	Bccopia1	540	527	467	483	603	314	330	295	545	328	278	288	329	373	364	336	0.68115942
P27BCIN1221117232118120.fa.compseq	B05.10	Bccopia1	825	156	179	1214	201	81	52	297	242	68	69	186	1106	326	265	1129	0.911037891
P27BCIN1317699071776312.fa.compseq	B05.10	Bccopia1	544	529	466	483	610	310	323	299	540	327	280	285	328	376	363	341	0.679089027
P27BCIN1415711821577583.fa.compseq	B05.10	Bccopia1	336	288	295	482	364	280	330	466	373	328	314	527	328	544	603	542	0.680497925
P27BCIN15776373782770.fa.compseq	B05.10	Bccopia1	339	288	295	482	365	280	320	467	373	325	311	530	326	540	613	542	0.676348548
G54BCIN051280321080.fa.compseq	B05.10	Bccopia2	789	644	558	684	777	401	335	539	649	329	339	290	460	678	376	428	0.67251462
G54BCIN09281791290068.fa.compseq	B05.10	Bccopia2	792	644	557	684	776	401	335	539	648	329	338	291	461	677	376	428	0.673976608
G54BCIN16104391112668.fa.compseq	B05.10	Bccopia2	856	580	1078	1370	750	674	670	1116	1356	658	802	1288	922	1298	1554	1580	0.672992701
P13BCIN09299401305979.fa.compseq	B05.10	Bcgypsy1	369	248	294	494	278	349	259	564	338	297	326	522	420	556	604	659	0.850202429
P13BCIN1113549601361536.fa.compseq	B05.10	Bcgypsy1	393	180	305	618	203	229	178	508	333	220	292	542	566	489	612	907	0.915857605
P13BCIN1310017431008318.fa.compseq	B05.10	Bcgypsy1	367	247	294	495	278	349	259	563	338	297	326	522	420	556	604	659	0.848484848
P13BCIN1412496721256248.fa.compseq	B05.10	Bcgypsy1	660	522	563	494	604	326	259	294	556	297	349	247	419	338	278	369	0.848178138
P13BCIN1414409551447528.fa.compseq	B05.10	Bcgypsy1	660	522	563	493	604	326	259	294	556	297	349	247	419	338	278	367	0.84989858
P13BCIN141976826343.fa.compseq	B05.10	Bcgypsy1	367	248	294	494	279	349	259	563	338	297	326	522	419	556	604	659	0.848178138
P13BCIN16146027152600.fa.compseq	B05.10	Bcgypsy1	367	247	294	494	278	349	259	563	338	297	326	522	419	556	604	659	0.848178138
P21BCIN0113898971396562.fa.compseq	B05.10	Bcgypsy1	351	241	306	525	272	347	271	558	358	285	336	534	442	575	600	663	0.841904762
P21BCIN0140036854010663.fa.compseq	B05.10	Bcgypsy1	1505	158	342	1313	227	52	34	170	352	47	86	121	1235	226	144	965	0.940594059
P21BCIN0140152374021875.fa.compseq	B05.10	Bcgypsy1	767	549	524	574	610	309	222	316	536	248	304	207	501	351	245	374	0.8728223
P21BCIN0210807746.fa.compseq	B05.10	Bcgypsy1	677	516	558	548	583	327	262	306	573	278	340	242	466	357	273	359	0.850364964
P21BCIN0227623192768930.fa.compseq	B05.10	Bcgypsy1	1103	247	427	1009	337	125	84	242	431	112	171	186	914	304	218	700	0.905847374
P21BCIN028010786722.fa.compseq	B05.10	Bcgypsy1	371	229	310	496	264	329	265	568	354	295	338	533	417	573	607	665	0.840725806
P21BCIN0331990253205643.fa.compseq	B05.10	Bcgypsy1	1084	145	132	1281	188	59	48	269	195	38	33	123	1176	321	176	1349	0.918032787
P21BCIN061180318410.fa.compseq	B05.10	Bcgypsy1	365	234	310	498	265	334	263	573	361	291	332	523	417	576	602	662	0.837349398
P21BCIN0626848222691494.fa.compseq	B05.10	Bcgypsy1	1367	154	333	1280	218	64	31	175	351	35	91	114	1197	235	136	890	0.93515625
P21BCIN06984229990751.fa.compseq	B05.10	Bcgypsy1	665	533	535	504	594	319	271	309	571	288	334	221	407	353	274	343	0.807539683
P21BCIN08178358184968.fa.compseq	B05.10	Bcgypsy1	371	229	308	496	264	329	265	568	353	295	338	532	417	573	607	664	0.840725806
P21BCIN1113398911346496.fa.compseq	B05.10	Bcgypsy1	1268	118	374	1200	173	41	36	146	377	45	110	190	1143	192	202	989	0.9525
P21BCIN1311104361117047.fa.compseq	B05.10	Bcgypsy1	374	231	307	502	264	330	263	571	358	294	328	525	419	573	607	664	0.834661355
P21BCIN1322301942236804.fa.compseq	B05.10	Bcgypsy1	663	532	568	496	607	338	265	308	572	295	329	230	418	353	264	371	0.842741935
P21BCIN1414165531423162.fa.compseq	B05.10	Bcgypsy1	994	113	140	1291	136	78	30	296	199	38	37	112	1208	311	179	1446	0.935708753
P21BCIN14262853269488.fa.compseq	B05.10	Bcgypsy1	347	231	315	508	274	351	276	539	356	287	334	552	425	571	604	664	0.836614173
P21BCIN153950146104.fa.compseq	B05.10	Bcgypsy1	1295	215	359	1109	260	73	56	178	367	42	130	178	1057	237	172	874	0.953110911
P26BCIN0136769963683609.fa.compseq	B05.10	Bcgypsy1	460	216	309	688	243	263	179	510	345	215	235	445	626	501	517	860	0.909883721
P26BCIN0215210081527637.fa.compseq	B05.10	Bcgypsy1	680	552	552	489	596	326	284	312	580	290	329	236	417	351	269	365	0.852760736
P26BCIN0523779192384529.fa.compseq	B05.10	Bcgypsy1	693	526	551	514	590	314	275	310	569	295	318	233	433	354	271	363	0.842412451
P26BCIN0814842531490867.fa.compseq	B05.10	Bcgypsy1	674	533	557	503	589	319	278	315	574	296	323	234	430	354	269	365	0.854870775
P26BCIN08843358849959.fa.compseq	B05.10	Bcgypsy1	1378	183	337	1203	234	54	35	185	331	51	92	113	1157	220	124	903	0.961762261
P26BCIN1113481061354725.fa.compseq	B05.10	Bcgypsy1	944	107	153	1293	117	63	25	296	196	36	51	135	1241	295	189	1477	0.959783449
P26BCIN1123119522318576.fa.compseq	B05.10	Bcgypsy1	678	556	553	485	596	318	285	315	578	290	329	235	420	350	265	370	0.865979381
P26BCIN1123415102348135.fa.compseq	B05.10	Bcgypsy1	363	238	312	486	267	329	284	555	350	288	324	553	419	581	595	680	0.862139918
P26BCIN123075937408.fa.compseq	B05.10	Bcgypsy1	681	546	558	500	599	319	284	315	583	296	332	229	423	356	266	361	846
P26BCIN1318364361843060.fa.compseq	B05.10	Bcgypsy1	363	237	312	487	267	328	284	555	350	288	324	553	419	581	595	680	0.86036961
P26BCIN13304762311398.fa.compseq	B05.10	Bcgypsy1	363	236	313	493	268	336	276	566	350	293	324	543	423	582	597	672	0.85801217
P26BCIN14568979575599.fa.compseq	B05.10	Bcgypsy1	547	232	273	775	266	256	145	515	310	183	213	370	704	511	444	875	0.908387097
P6BCIN012395030378.fa.compseq	B05.10	Bcgypsy1	928	83	154	1242	128	52	34	255	207	36	37	144	1145	298	199	1485	0.921900161
P6BCIN0424278892434324.fa.compseq	B05.10	Bcgypsy1	1266	120	323	1212	184	28	36	128	392	27	107	153	1080	201	213	964	0.891089109
P6BCIN05534311780.fa.compseq	B05.10	Bcgypsy1	662	517	526	496	578	304	276	304	576	286	319	212	386	355	272	367	0.778225806
P6BCIN0624871112493547.fa.compseq	B05.10	Bcgypsy1	367	212	304	496	272	318	276	526	355	285	304	518	386	577	578	661	0.778225806
P6BCIN08687124693556.fa.compseq	B05.10	Bcgypsy1	660	518	526	495	578	304	276	304	577	285	318	212	385	355	272	366	0.777777778
P6BCIN1314785501484983.fa.compseq	B05.10	Bcgypsy1	661	518	526	495	578	304	276	304	577	285	318	212	385	355	272	366	0.777777778
P6BCIN138058387016.fa.compseq	B05.10	Bcgypsy1	660	518	526	495	578	304	276	304	577	285	318	212	385	355	272	367	0.777777778
P17BCIN0114076351414043.fa.compseq	B05.10	Bcgypsy2	1123	97	271	1185	144	42	58	166	343	41	92	177	1067	230	232	1139	0.900421941
P17BCIN0138457973852237.fa.compseq	B05.10	Bcgypsy2	960	882	722	874	902	1102	830	866	950	758	536	506	628	958	662	742	0.718535469
P17BCIN035382760267.fa.compseq	B05.10	Bcgypsy2	371	248	436	441	330	265	415	362	479	381	551	439	316	478	449	478	0.716553288
P17BCIN0527357752742216.fa.compseq	B05.10	Bcgypsy2	481	442	359	437	450	551	417	433	475	378	269	253	313	481	330	371	0.71624714
P17BCIN0527734642779905.fa.compseq	B05.10	Bcgypsy2	370	254	435	436	332	268	416	360	481	378	551	441	312	476	450	480	0.71559633
P17BCIN07676599683058.fa.compseq	B05.10	Bcgypsy2	1132	113	171	1254	144	58	38	212	247	33	50	106	1148	247	177	1328	0.915470494
P17BCIN083681243255.fa.compseq	B05.10	Bcgypsy2	661	210	408	763	298	171	196	300	441	199	328	338	643	384	374	728	0.842726081
R56BCIN0210001441007545.fa.compseq	B05.10	Bcgypsy3	1271	222	399	1155	276	135	112	252	437	117	201	241	1064	301	284	933	0.921212121
R56BCIN0612351251242524.fa.compseq	B05.10	Bcgypsy3	1124	313	447	987	361	194	153	289	482	142	255	293	905	348	317	788	0.916919959
R56BCIN08125560132961.fa.compseq	B05.10	Bcgypsy3	1651	203	277	1373	303	62	66	201	316	56	63	103	1235	310	132	1049	0.899490168
R56BCIN08166081173480.fa.compseq	B05.10	Bcgypsy3	1568	137	301	1426	190	64	47	182	355	44	83	129	1319	238	180	1135	0.924964937
R56BCIN1022396492247023.fa.compseq	B05.10	Bcgypsy3	1489	177	333	1338	240	83	60	227	377	66	107	148	1231	284	198	1015	0.920029895
R56BCIN1214759731483371.fa.compseq	B05.10	Bcgypsy3	1449	206	359	1279	260	101	62	256	384	87	115	163	1201	285	213	977	0.939014855
R56BCIN1311033861110436.fa.compseq	B05.10	Bcgypsy3	1455	193	320	1235	250	100	54	212	328	64	100	151	1170	260	169	988	0.947368421
R56BCIN1417050881712486.fa.compseq	B05.10	Bcgypsy3	370	278	376	503	311	448	446	539	418	427	459	527	428	591	550	726	0.850894632
R56BCIN14270845278243.fa.compseq	B05.10	Bcgypsy3	693	517	546	491	538	463	463	373	602	438	469	288	414	419	319	364	0.843177189
R56BCIN17215645223042.fa.compseq	B05.10	Bcgypsy3	1380	223	373	1243	273	103	69	238	413	68	139	200	1154	289	239	992	0.928399035
G57BCIN03159639170612.fa.compseq	B05.10	Bcgypsy4	645	514	649	716	707	590	488	824	664	513	578	728	508	992	768	1088	0.709497207
G57BCIN0529389292949466.fa.compseq	B05.10	Bcgypsy4	1510	176	356	1853	255	83	75	438	437	72	107	263	1693	520	341	2357	0.913653535
G57BCIN0626942302705192.fa.compseq	B05.10	Bcgypsy4	1498	182	407	1915	258	96	62	516	444	87	164	299	1802	567	361	2303	0.940992167
G57BCIN0922378502248893.fa.compseq	B05.10	Bcgypsy4	2585	183	399	2119	237	95	42	307	453	50	70	138	2012	353	200	1799	0.949504483
G57BCIN0925252802536258.fa.compseq	B05.10	Bcgypsy4	2241	212	517	1927	297	118	77	339	608	81	129	255	1752	420	350	1654	0.909185262
G57BCIN10719572730535.fa.compseq	B05.10	Bcgypsy4	1510	228	385	1824	299	132	75	472	431	78	187	359	1707	540	408	2327	0.935855263
G57BCIN1318778691888848.fa.compseq	B05.10	Bcgypsy4	647	512	646	720	705	589	489	823	662	512	578	731	512	993	770	1089	0.711111111
G57BCIN1322380592248895.fa.compseq	B05.10	Bcgypsy4	2554	142	357	2100	233	56	33	223	467	34	76	163	1899	313	274	1911	0.904285714
G57BCIN1421081152119095.fa.compseq	B05.10	Bcgypsy4	1090	727	824	719	768	578	488	648	992	513	590	514	511	664	707	646	0.710709318
G57BCIN1616476611658637.fa.compseq	B05.10	Bcgypsy4	648	512	645	718	705	590	488	826	661	513	578	731	509	994	772	1085	0.708913649
G57BCIN164497455953.fa.compseq	B05.10	Bcgypsy4	2144	192	547	1903	259	80	83	296	635	74	170	306	1748	372	385	1784	0.918549658

## Sheet: Table S8
subfamily	y variant	x variant	N value	r value	two-sided p-value
BcGypsy1	BcsRNAs	GC content (%)	43	0.74	1.16E-08
BcGypsy2	BcsRNAs	GC content (%)	7	0.89	0.01
BcGypsy3	BcsRNAs	GC content (%)	10	0.83	0.005
BcGypsy4	BcsRNAs	GC content (%)	11	0.82	0.003
BcCopia1	BcsRNAs	GC content (%)	9	0.58	0.1
BcCopia2	BcsRNAs	GC content (%)	3	0.5	0.66
BcGypsy1	BcsRNAs	TA/AT ratio	43	-0.65	2.37E-06
BcGypsy2	BcsRNAs	TA/AT ratio	7	-0.9	0.005
BcGypsy3	BcsRNAs	TA/AT ratio	10	-0.73	0.016
BcGypsy4	BcsRNAs	TA/AT ratio	11	-0.74	0.008
BcCopia1	BcsRNAs	TA/AT ratio	9	-0.75	0.019
BcCopia2	BcsRNAs	TA/AT ratio	3	n.a.

## Sheet: Table S9
genome coordinate	subfamily	length (bases)	GC content (%)	TA/AT	RPM/kb
BCIN01:23950-30378	BcGypsy1	6437	13.89	0.921900161030596	0.570949
BCIN04:2427889-2434324	BcGypsy1	6433	16.39	0.891089108910891	8.83323
BCIN05:5343-11780	BcGypsy1	6428	44.35	0.778225806451613	2765.51
BCIN06:2487111-2493547	BcGypsy1	6432	44.34	0.778225806451613	2765.74
BCIN08:687124-693556	BcGypsy1	6436	44.37	0.777777777777778	2764.02
BCIN13:1478550-1484983	BcGypsy1	6435	44.36	0.777777777777778	2764.45
BCIN13:80583-87016	BcGypsy1	6433	44.36	0.777777777777778	2765.31
BCIN09:299401-305979	BcGypsy1	6573	44.59	0.850202429149798	2648.44
BCIN11:1354960-1361536	BcGypsy1	6573	38.09	0.915857605177994	518.163
BCIN13:1001743-1008318	BcGypsy1	6575	44.59	0.848484848484849	2647.63
BCIN14:1249672-1256248	BcGypsy1	6575	44.59	0.848178137651822	2647.63
BCIN14:1440955-1447528	BcGypsy1	6576	44.61	0.849898580121704	2647.23
BCIN14:19768-26343	BcGypsy1	6576	44.61	0.848178137651822	2647.23
BCIN16:146027-152600	BcGypsy1	6578	44.61	0.848178137651822	2646.42
BCIN01:1389897-1396562	BcGypsy1	6607	44.43	0.841904761904762	2760.57
BCIN01:4003685-4010663	BcGypsy1	6522	15.61	0.940594059405941	7.66154
BCIN01:4015237-4021875	BcGypsy1	6609	41.46	0.872822299651568	1684.35
BCIN02:1080-7746	BcGypsy1	6605	43.67	0.85036496350365	2294.66
BCIN02:2762319-2768930	BcGypsy1	6611	25.53	0.905847373637265	38.9092
BCIN02:80107-86722	BcGypsy1	6611	44.54	0.840725806451613	2612.99
BCIN03:3199025-3205643	BcGypsy1	6610	14.4	0.918032786885246	1.84444
BCIN06:11803-18410	BcGypsy1	6665	44.53	0.837349397590361	2661.47
BCIN06:2684822-2691494	BcGypsy1	6603	16.17	0.93515625	6.67914
BCIN06:984229-990751	BcGypsy1	6978	44.57	0.807539682539683	2480.74
BCIN08:178358-184968	BcGypsy1	6618	44.54	0.840725806451613	2610.22
BCIN11:1339891-1346496	BcGypsy1	6666	16.93	0.9525	1.91377
BCIN13:1110436-1117047	BcGypsy1	6615	44.37	0.834661354581673	2605.56
BCIN13:2230194-2236804	BcGypsy1	6635	44.54	0.842741935483871	2603.52
BCIN14:1416553-1423162	BcGypsy1	6638	14.01	0.935708752904725	6.04767
BCIN14:262853-269488	BcGypsy1	6610	44.75	0.836614173228346	3106.32
BCIN15:39501-46104	BcGypsy1	6672	19.45	0.953110910730388	3.68109
BCIN01:3676996-3683609	BcGypsy1	6629	36.82	0.909883720930233	565.863
BCIN02:1521008-1527637	BcGypsy1	6613	44.56	0.852760736196319	2964.41
BCIN05:2377919-2384529	BcGypsy1	6636	43.93	0.842412451361868	2172.21
BCIN08:1484253-1490867	BcGypsy1	6625	44.28	0.854870775347913	2625.24
BCIN08:843358-849959	BcGypsy1	6649	16.6	0.961762261014131	25.4422
BCIN11:1348106-1354725	BcGypsy1	6624	13.88	0.959783449342614	14.4683
BCIN11:2311952-2318576	BcGypsy1	6619	44.47	0.865979381443299	2911.81
BCIN11:2341510-2348135	BcGypsy1	6614	44.54	0.862139917695473	2904.23
BCIN12:30759-37408	BcGypsy1	6601	44.47	0.846	3059.77
BCIN13:1836436-1843060	BcGypsy1	6620	44.54	0.860369609856263	2786.48
BCIN13:304762-311398	BcGypsy1	6610	44.56	0.858012170385396	2905.99
BCIN14:568979-575599	BcGypsy1	6624	34.11	0.908387096774194	217.205
BCIN01:1407635-1414043	BcGypsy2	6459	16.59	0.90042194092827	0.0437695
BCIN01:3845797-3852237	BcGypsy2	6441	50.08	0.718535469107552	2.26043
BCIN03:53827-60267	BcGypsy2	6443	50.05	0.716553287981859	2.161
BCIN05:2735775-2742216	BcGypsy2	6440	50.1	0.716247139588101	2.24432
BCIN05:2773464-2779905	BcGypsy2	6440	50.12	0.715596330275229	2.24981
BCIN07:676599-683058	BcGypsy2	6408	13.75	0.915470494417863	0.0275737
BCIN08:36812-43255	BcGypsy2	6440	35.25	0.842726081258191	0.389601
BCIN02:1000144-1007545	BcGyspy3	7050	23.93	0.921212121212121	7.0326
BCIN06:1235125-1242524	BcGyspy3	7397	29.31	0.916919959473151	354.072
BCIN08:125560-132961	BcGyspy3	7374	15.81	0.899490167516387	0.469645
BCIN08:166081-173480	BcGyspy3	7398	14.79	0.924964936886395	0.152856
BCIN10:2239649-2247023	BcGyspy3	7401	17.74	0.920029895366218	0.26739
BCIN12:1475973-1483371	BcGyspy3	7398	19.3	0.939014855355747	0.219731
BCIN13:1103386-1110436	BcGyspy3	7401	17.87	0.947368421052632	0.233966
BCIN14:1705088-1712486	BcGyspy3	7399	48.32	0.850894632206759	2313.63
BCIN14:270845-278243	BcGyspy3	7398	49.12	0.843177189409369	2372.34
BCIN17:215645-223042	BcGyspy3	7399	20.32	0.928399034593725	0.42985
BCIN03:159639-170612	BcGypsy4	10978	46.4	0.709497206703911	905.958
BCIN05:2938929-2949466	BcGypsy4	11043	16.42	0.913653534808419	0.249606
BCIN06:2694230-2705192	BcGypsy4	10979	17.57	0.940992167101828	1.40337
BCIN09:2237850-2248893	BcGypsy4	10537	12.61	0.949504483246815	0.147565
BCIN09:2525280-2536258	BcGypsy4	10973	17.34	0.909185262065387	0.570027
BCIN10:719572-730535	BcGypsy4	10979	18.54	0.935855263157895	0.222092
BCIN13:1877869-1888848	BcGypsy4	10962	46.35	0.711111111111111	905.588
BCIN13:2238059-2248895	BcGypsy4	10980	11.86	0.904285714285714	0.199543
BCIN14:2108115-2119095	BcGypsy4	10836	46.37	0.710709318497914	917.831
BCIN16:1647661-1658637	BcGypsy4	10976	46.39	0.70891364902507	904.314
BCIN16:44974-55953	BcGypsy4	10963	17.33	0.918549658434051	0.106373
BCIN01:134580-140947	BcCopia1	6401	16.11	0.937254901960784	0.14354
BCIN02:2408850-2415242	BcCopia1	6401	14.41	0.959969207082371	0.198748
BCIN09:781483-787877	BcCopia1	6397	46.5	0.685416666666667	7.45217
BCIN11:1368910-1375229	BcCopia1	6405	13.09	0.936011904761905	0.14345
BCIN11:805122-811523	BcCopia1	6367	46.57	0.681159420289855	7.46508
BCIN12:2111723-2118120	BcCopia1	6394	18.7	0.911037891268534	0.105009
BCIN13:1769907-1776312	BcCopia1	6319	46.43	0.679089026915114	7.57771
BCIN14:1571182-1577583	BcCopia1	6392	46.59	0.680497925311203	7.43589
BCIN15:776373-782770	BcCopia1	6397	46.46	0.676348547717842	7.9383
BCIN05:12803-21080	BcCopia2	8277	44.22	0.672514619883041	1.42173
BCIN09:281791-290068	BcCopia2	8277	44.18	0.673976608187134	1.40893
BCIN16:104391-112668	BcCopia2	8277	44.18	0.672992700729927	1.42173

## Sheet: Table S10
Regulation	Ensembl ID	log2 Fold Change	Adj.Pval	wt1	wt2	wt3	wt4	wt5	wt6	wt7	wt8	wt9	wt10	wt11	wt12	BcGypsy3 #1_1	BcGypsy3 #1_2	BcGypsy3 #1_3	BcGypsy3 #1_4	BcGypsy3 #1_5	BcGypsy3 #1_6	BcGypsy3 #1_7	BcGypsy3 #1_8	BcGypsy3 #1_9	BcGypsy3 #1_10	BcGypsy3 #1_11	BcGypsy3 #1_12
Up	AT1G77060	0.450531326907185	2.07e-04	3	3	2.80735	3	3	3	3	2.80735	3	2.80735	2.80735	3	3.32193	3.16993	3.16993	3.16993	3.32193	3.16993	3.18352	3.16993	3.16993	3.16993	3.16993	3.16993
Up	AT1G10170	0.342593968418111	1.86e-02	2.8073549220576	2.8073549220576	2.80735	2.80735	2.80735	2.80735	2.80735	2.58496	2.80735	2.80735	2.80735	2.80735	3	3	3	2.80735	3	3	2.81785	3	3	3	3	3
Up	AT1G08050	0.323617884780163	3.55e-03	2.58496250072116	2.58496250072116	2.58496	2.58496	2.58496	2.58496	2.58496	2.58496	2.58496	2.58496	2.58496	2.58496	2.80735	2.80735	2.58496	2.58496	2.80735	2.80735	2.81785	2.80735	2.80735	2.58496	2.80735	2.58496
Up	AT1G17380	0.3133798224647	3.96e-02	2.58496250072116	2.58496250072116	2.58496	2.58496	2.58496	2.58496	2.58496	2.58496	2.58496	2.58496	2.58496	2.58496	2.80735	2.80735	3	2.80735	2.80735	2.80735	2.59313	2.80735	2.58496	2.58496	2.58496	2.58496
Up	AT2G43150	0.258212339292748	1.19e-07	3.16992500144231	3.16992500144231	3.16993	3.16993	3.16993	3.16993	3.16993	3.16993	3.16993	3.16993	3.16993	3.16993	3.32193	3.32193	3.32193	3.32193	3.32193	3.45943	3.3366	3.32193	3.32193	3.32193	3.32193	3.32193
Up	AT3G10985	0.241255514329156	3.55e-03	3	3	3	3	3	3	3	3	3	3	3	3	3.16993	3	3.16993	3.16993	3.16993	3.16993	3.18352	3.16993	3.16993	3.16993	3	3.16993
Up	AT4G24350	0.154838158100572	3.91e-02	3.32192809488736	3.32192809488736	3.32193	3.32193	3.32193	3.32193	3.32193	3.32193	3.32193	3.32193	3.32193	3.32193	3.45943	3.45943	3.45943	3.32193	3.45943	3.45943	3.47499	3.45943	3.32193	3.45943	3.32193	3.45943
Down	AT5G55910	-0.393284266331091	8.37e-02	3	3	3	3	2.80735	3	3	3	2.80735	3	3	3	2.80735	2.80735	2.80735	2.80735	2.80735	2.80735	2.59313	2.58496	3	2.80735	2.80735	2.58496
Down	AT1G56090	-0.283165649182642	2.17e-02	2.58496250072116	2.8073549220576	2.58496	2.80735	2.80735	2.80735	2.80735	2.58496	2.80735	2.58496	2.80735	2.58496	2.58496	2.58496	2.58496	2.58496	2.58496	2.58496	2.59313	2.58496	2.58496	2.58496	2.58496	2.58496
Down	AT3G01150	-0.283165649182642	2.17e-02	2.8073549220576	28073549220576	2.58496250072116	2.8073549220576	2.58496250072116	2.80735	2.80735	2.58496	2.58496	2.58496	2.80735	2.80735	2.58496	2.58496	2.58496	2.58496	2.58496	2.58496	2.59313	2.58496	2.58496	2.58496	2.58496	2.58496
Down	AT1G08465	-0.283165649182641	2.17e-02	2.58496250072116	2.80735	2.58496	2.80735	2.80735	2.80735	2.80735	2.58496	2.80735	2.80735	2.58496	2.58496	2.58496	2.58496	2.58496	2.58496	2.58496	2.58496	2.59313	2.58496	2.58496	2.58496	2.58496	2.58496
Down	AT4G12830	-0.283165649182641	2.17e-02	2.58496250072116	2.58496	2.58496	2.80735	2.58496	2.80735	2.80735	2.80735	2.58496	2.80735	2.80735	2.80735	2.58496	2.58496	2.58496	2.58496	2.58496	2.58496	2.59313	2.58496	2.58496	2.58496	2.58496	2.58496
Down	AT1G72430	-0.241255514329152	2.07e-04	3.16992500144231	3.16993	3.16993	3.16993	3.16993	3.16993	3.16993	3.16993	3.16993	3.16993	3.16993	3.16993	3	3	3	3	3	3	3.18352	3	3	3.16993	3	3
Down	AT1G52870	-0.180756074627844	2.76e-02	5.559438451	5.5326	5.50567	5.18411	5.54918	5.68359	5.89067	5.53012	5.69805	5.80347	5.83435	5.90089	5.11632	5.25241	5.35022	4.97161	5.17542	4.77785	5.65225	4.9025	5.42392	5.40651	5.50964	4.90993
Down	AT1G47128	-0.172042397889521	2.07e-04	6.912827563	6.74295	6.66695	7.1317	7.0093	6.5239	6.86501	6.82965	6.68401	6.66132	6.83473	6.72445	6.46974	6.45172	6.14414	6.45236	6.35064	5.72783	6.14702	6.40268	6.46714	6.51117	6.23348	6.85424
Down	AT4G35090	-0.135429184231366	7.78e-03	3.58496250072116	3.58496	3.58496	3.58496	3.58496	3.58496	3.58496	3.58496	3.58496	3.58496	3.58496	3.58496	3.45943	3.45943	3.58496	3.45943	3.45943	3.45943	3.47499	3.45943	3.45943	3.45943	3.58496	3.58496

[truncated: 2 more sheets: Table S11, Table S12]
